# Supplementary material for: Antioxidant and Anti-Inflammatory Effects of Extracts from Pulsed Electric Field-Treated Artichoke By-Products in Lipopolysaccharide-Stimulated Human THP-1 Macrophages
Source: Foods. 2022 Jul 28;11(15):2250. doi: 10.3390/foods11152250 (PMC9368542; doi:10.3390/foods11152250)
Supplement: Supplementary file 1 [file foods-11-02250-s001.zip]

Archive with 1 entries (1 files):
- foods-1784627-supplementary.pdf
